# Supplementary material for: Detection of CNV in the SH3RF2 gene and its effects on growth and carcass traits in chickens
Source: BMC Genet. 2020 Feb 28;21:22. doi: 10.1186/s12863-020-0831-z (PMC7048116; doi:10.1186/s12863-020-0831-z)
Supplement: Supplementary file 1 — Additional file 1: Table S1. The Genotypic information on the studied chicken breeds. (XLS 234 kb) [file 12863_2020_831_MOESM1_ESM.xls]

## Sheet: F2 resource population
Table S1. The Genotypic information on the studied chicken breeds
Serial number	genotype		Serial number	genotype		Serial number	genotype		Serial number	genotype		Serial number	genotype		Serial number	genotype		Serial number	genotype		Serial number	genotype		Serial number	genotype
1	II		673	II		769	ID		481	II		97	ID		577	II		385	II		289	II		193	II
2	II		674	ID		770	II		482	II		98	II		578	ID		386	II		290	ID		194	ID
3	II		675	ID		771	II		483	ID		99	DD		579	ID		387	II		291	II		195	ID
4	II		676	ID		772	II		484	II		100	DD		580	ID		388	II		292	II		196	ID
5	II		677	ID		773	ID		485	ID		101	DD		581	ID		389	II		293	II		197	II
6	II		678	ID		774	II		486	ID		102	ID		582	II		390	ID		294	ID		198	ID
7	DD		679	ID		775	ID		487	ID		103	ID		583	II		391	II		295	ID		199	ID
8	II		680	ID		776	II		488	II		104	ID		584	II		392	II		296	ID		200	II
9	II		681	ID		777	II		489	ID		106	II		585	II		393	II		297	ID		201	ID
10	DD		682	II		778	ID		490	ID		107	ID		586	ID		394	ID		298	II		202	II
11	ID		683	II		779	II		491	II		108	II		587	II		395	II		299	DD		203	II
12	ID		684	ID		780	ID		492	ID		109	ID		588	ID		396	ID		300	ID		204	II
13	ID		685	II		781	II		493	II		110	II		589	II		397	II		301	ID		205	II
14	DD		686	II		782	ID		494	II		111	II		590	II		398	ID		302	ID		206	ID
15	II		687	II		783	II		495	II		112	II		591	II		399	II		303	DD		207	II
16	II		688	II		784	II		496	II		113	II		592	II		400	II		304	II		208	II
17	II		689	II		785	ID		497	II		114	ID		593	II		401	DD		305	ID		209	II
18	II		690	ID		786	ID		498	DD		115	II		594	II		402	II		306	II		210	II
19	II		691	DD		787	ID		499	DD		116	ID		595	II		403	II		307	ID		211	II
20	II		692	II		788	II		500	ID		117	II		596	II		404	II		308	II		212	II
21	II		693	II		789	II		501	ID		118	ID		597	II		405	DD		309	II		213	II
22	DD		694	II		790	ID		502	ID		119	DD		598	II		406	ID		310	II		214	ID
23	ID		695	II		791	II		503	ID		120	ID		599	II		407	II		312	DD		215	ID
24	II		696	II		792	ID		504	II		121	II		600	II		408	II		313	II		216	II
25	ID		697	ID		793	ID		505	DD		122	II		601	II		409	II		314	II		217	II
26	ID		698	II		794	II		506	II		123	ID		602	II		410	II		315	II		218	II
27	II		699	II		795	ID		507	II		124	II		603	II		411	ID		316	II		219	II
28	II		700	ID		796	II		508	ID		125	ID		604	ID		412	II		317	DD		220	II
29	II		701	ID		797	II		509	II		126	II		605	ID		413	II		318	II		221	II
30	II		702	ID		798	II		510	II		127	II		606	II		414	II		319	II		222	II
31	II		703	II		799	II		511	ID		128	II		607	II		415	II		320	II		223	ID
32	II		704	DD		800	II		512	DD		129	II		608	II		416	II		321	ID		224	II
33	II		705	ID		801	II		513	II		130	ID		609	II		417	II		322	DD		225	ID
34	II		706	II		802	ID		514	II		131	II		610	ID		418	ID		323	ID		226	II
35	II		707	ID		803	II		515	II		132	ID		611	II		419	II		324	II		227	II
36	II		708	ID		804	ID		516	ID		133	II		612	II		420	II		325	ID		228	ID
37	II		709	II					517	ID		134	II		613	ID		421	II		326	II		229	II
38	II		710	II					518	ID		135	II		614	DD		422	II		327	ID		230	DD
39	II		711	II					519	II		136	II		615	II		423	II		328	ID		231	ID
40	ID		712	ID					520	DD		137	II		616	ID		424	II		329	ID		232	ID
41	ID		713	II					521	II		138	II		617	ID		426	II		330	II		233	DD
42	II		714	II					522	II		139	II		618	II		427	II		331	II		234	ID
43	II		715	II					523	II		140	II		619	II		428	II		332	II		235	ID
44	ID		716	II					524	II		141	II		620	II		429	II		333	II		236	II
45	ID		717	II					525	ID		142	II		621	II		430	II		334	DD		237	ID
46	II		718	ID					526	II		143	ID		622	II		431	II		335	II		238	II
47	II		719	ID					527	ID		144	ID		623	ID		432	II		336	ID		239	II
48	II		720	II					528	ID		145	DD		624	II		433	II		337	ID		240	II
49	II		721	ID					529	II		146	ID		625	II		434	ID		338	ID		241	ID
50	II		722	ID					530	ID		147	II		626	II		435	II		339	II		242	ID
51	II		723	II					531	II		148	II		627	II		436	ID		340	ID		243	II
52	ID		724	II					532	ID		149	ID		630	ID		437	II		341	ID		244	II
53	ID		725	II					533	II		150	ID		632	II		438	ID		342	ID		245	II
54	II		726	ID					534	II		151	ID		633	II		439	II		343	II		246	ID
55	II		727	II					535	ID		152	ID		634	II		440	II		344	ID		247	II
56	II		728	II					536	ID		153	II		635	II		441	ID		345	II		248	II
57	II		729	II					537	II		154	ID		636	ID		442	ID		346	II		249	II
58	II		730	II					538	ID		155	II		637	II		443	ID		347	II		250	II
59	II		731	II					539	II		156	II		638	ID		444	II		348	DD		251	ID
60	ID		732	II					540	ID		157	II		639	II		445	ID		349	II		252	ID
61	II		733	ID					541	II		158	ID		640	II		446	II		350	II		253	ID
62	ID		734	II					542	ID		159	II		641	II		447	ID		351	ID		254	II
63	II		735	II					543	II		160	ID		642	ID		448	ID		352	II		255	DD
64	II		736	II					544	ID		161	II		643	ID		449	II		353	ID		256	II
65	ID		737	DD					545	ID		162	ID		644	II		450	II		354	II		257	II
66	II		738	II					546	II		163	II		645	II		451	ID		355	ID		258	II
67	II		739	II					547	II		164	II		646	DD		452	II		356	II		259	II
68	II		740	II					548	II		165	ID		647	ID		453	ID		357	II		260	ID
69	II		741	II					549	II		166	ID		648	ID		454	II		358	ID		261	II
70	II		742	II					550	ID		167	ID		649	ID		455	ID		359	II		262	ID
71	ID		743	II					551	ID		168	ID		650	II		456	II		360	ID		263	DD
72	ID		744	II					552	II		169	II		651	ID		457	II		361	II		264	II
73	II		745	II					553	ID		170	ID		652	II		458	ID		362	II		265	ID
74	ID		746	ID					554	ID		171	II		653	ID		459	II		363	II		266	II
75	II		747	ID					555	II		172	II		654	II		460	ID		364	II		267	II
76	II		748	ID					556	II		173	ID		655	ID		461	ID		365	II		268	II
77	ID		749	ID					557	II		174	II		656	ID		462	II		366	II		269	II
78	II		750	ID					558	II		175	ID		657	ID		463	II		367	II		270	ID
79	II		751	ID					559	ID		176	II		658	ID		464	ID		368	II		271	II
80	II		752	ID					560	II		177	ID		659	II		465	II		369	ID		272	II
81	II		753	II					561	DD		178	II		660	ID		466	ID		370	II		273	ID
82	II		754	II					562	II		179	ID		661	DD		467	ID		371	ID		274	II
83	II		755	ID					563	II		180	II		662	ID		468	ID		372	ID		275	II
84	II		756	ID					564	ID		181	II		663	II		469	DD		373	II		276	DD
85	II		757	ID					565	ID		182	II		664	II		470	ID		374	II		277	II
86	DD		758	DD					566	DD		183	II		665	II		471	ID		375	II		278	ID
87	II		759	II					567	II		184	II		666	DD		472	II		376	ID		279	II
88	II		760	II					568	II		185	DD		667	II		473	II		377	II		280	DD
89	II		761	II					569	II		186	II		668	ID		474	II		378	ID		281	ID
90	ID		762	II					570	ID		187	DD		669	ID		475	II		379	ID		282	ID
91	ID		763	II					571	ID		188	ID		670	DD		476	II		380	II		283	II
92	II		764	DD					572	II		189	II		671	DD		477	II		381	II		284	II
93	II		765	II					573	II		190	II		672	ID		478	II		382	II		285	II
94	II		766	II					574	II		191	II					479	II		383	II		286	II
95	II		767	DD					575	II		192	II					480	II		384	II		287	II
96	ID		768	ID					576	II														288	II

## Sheet: Arbor Acres broiler
Serial number	genotype
1	II
2	II
3	ID
4	II
5	DD
6	DD
7	II
8	ID
9	II
10	II
11	DD
12	DD
13	ID
14	ID
15	ID
16	II
17	DD
18	DD
19	ID
20	ID
21	II
22	ID
23	DD
24	DD
25	II
26	ID
27	ID
28	ID
29	DD
30	DD
31	II
32	ID
33	ID
34	ID
35	DD
36	DD
37	ID
38	ID
39	II
40	ID
41	DD
42	DD
43	ID
44	II
45	ID
46	ID
47	DD
48	DD
49	ID
50	ID
51	II
52	II
53	DD
54	DD
55	II
56	ID
57	ID
58	II
59	DD
60	DD
61	II
62	II
63	II
64	ID
65	DD
66	DD
67	ID
68	ID
69	II
70	II
71	DD
72	DD
73	II
74	II
75	ID
76	ID
77	DD
78	DD
79	II
80	II
81	II
82	ID
83	DD
84	DD
85	II
86	II
87	ID
88	ID
89	DD
90	DD
91	II
92	II
93	ID
94	II
95	DD
96	DD
97	II
98	II
99	II
100	ID
101	DD
102	DD
103	II
104	II
105	II
106	ID
107	DD
108	DD
109	ID
110	II
111	ID
112	ID
113	DD
114	DD
115	II
116	II
117	ID
118	ID
119	DD
120	DD
121	ID
122	II
123	DD
124	II
125	DD
126	DD
127	II
128	ID
129	ID
130	II
131	DD
132	DD
133	II
134	II
135	ID
136	II
137	DD
138	DD
139	II
140	ID
141	ID
142	II
143	DD
144	DD
145	II
146	II
147	II
148	II
149	DD
150	DD
151	ID
152	II
153	ID
154	II
155	DD
156	DD
157	II
158	II
159	ID
160	ID
161	DD
162	DD
163	ID
164	ID
165	ID
166	ID
167	DD
168	DD
169	II
170	II
171	II
172	ID
173	DD
174	DD
175	ID
176	ID
177	ID
178	II
179	DD
180	DD
181	II
182	II
183	II
184	ID
185	DD
186	DD
187	ID
188	II
189	ID
190	II
191	DD
192	DD
193	II
194	II
195	II
196	II
197	DD
198	DD
199	ID
200	ID
201	ID
202	II
203	DD
204	DD
205	ID
206	ID
207	DD
208	ID
209	DD
210	DD
211	II
212	ID
213	ID
214	II
215	DD
216	DD
217	II
218	II
219	II
220	II
221	DD
222	DD
223	ID
224	II
225	II
226	II
227	DD
228	DD
229	ID
230	ID
231	II
232	II
233	DD
234	DD
235	ID
236	II
237	II
238	II
239	DD
240	DD
241	II
242	ID
243	II
244	ID
245	DD
246	DD
247	ID
248	II
249	ID
250	II
251	DD
252	DD
253	ID
254	II
255	II
256	II
257	DD
258	DD
259	ID
260	II
261	II
262	II
263	DD
264	DD
265	II
266	II
267	II
268	II
269	DD
270	DD
271	II
272	ID
273	II
274	II
275	DD
276	DD
277	II
278	II
279	II
280	ID
281	DD
282	DD
283	ID
284	II
285	ID
286	ID
287	DD
288	DD
289	II
290	ID
291	II
292	II
293	DD
294	DD
295	ID
296	II
297	II
298	ID
299	DD
300	DD
301	ID
302	II
303	ID
304	II
305	DD
306	DD
307	II
308	II
309	ID
310	II
311	DD
312	DD
313	ID
314	II
315	ID
316	II
317	DD
318	DD
319	II
320	II
321	II
322	II
323	DD
324	DD
325	II
326	ID
327	II
328	II
329	DD
330	DD
331	ID
332	II
333	II
334	II
335	DD
336	DD
337	ID
338	II
339	II
340	II
341	DD
342	DD
343	II
344	ID
345	II
346	ID
347	DD
348	DD
349	II
350	II
351	ID
352	II
353	DD
354	DD
355	ID
356	ID
357	ID
358	ID
359	DD
360	DD
361	ID
362	ID
363	ID
364	ID
365	DD
366	DD
367	ID
368	II
369	II
370	II
371	DD
372	DD
373	II
374	II
375	ID
376	ID
377	DD
378	DD
379	II
380	ID
381	II
382	II
383	DD
384	DD
385	II
386	ID
387	ID
388	ID
389	DD
390	DD
391	II
392	ID
393	II
394	II
395	DD
396	DD
397	II
398	II
399	II
400	II
401	DD
402	DD
403	ID
404	II
405	II
406	DD
407	DD
408	II
409	ID
410	II
411	ID
412	DD
413	DD
414	II
415	II
416	ID
417	II
418	DD
419	DD
420	II
421	ID
422	II
423	II
424	DD
425	DD
426	II
427	ID
428	ID
429	ID
430	DD
431	DD
432	II
433	ID
434	II
435	ID
436	DD
437	DD
438	II
439	II
440	II
441	II
442	DD
443	DD
444	II
445	ID
446	II
447	ID
448	DD
449	DD
450	ID
451	II
452	II
453	DD
454	DD
455	II
456	ID
457	ID
458	DD
459	DD
460	II
461	ID
462	II
463	DD
464	DD
465	ID
466	ID
467	ID
468	DD
469	DD
470	II
471	ID
472	ID
473	DD
474	DD
475	II
476	II
477	DD
478	DD
479	DD
480	II
481	II
482	II
483	DD
484	DD
485	ID
486	ID
487	II
488	DD
489	DD
490	ID
491	II
492	II
493	DD
494	DD
495	II
496	II
497	DD
498	DD
499	ID
500	II
501	DD
502	DD
503	ID
504	ID
505	DD
506	DD
507	II
508	ID
509	DD
510	DD
511	ID
512	II
513	DD
514	DD
515	II
516	DD
517	DD
518	DD
519	ID
520	II
521	DD
522	DD
523	ID
524	ID
525	DD
526	DD
527	II
528	II
529	DD
530	DD
531	ID
532	II
533	DD
534	DD
535	II
536	II
537	DD
538	DD
539	II
540	ID
541	DD
542	DD
543	II
544	ID
545	II
546	ID
547	II
548	II
549	ID
550	ID
551	ID
552	ID
553	ID
554	II
555	II
556	II
557	II
558	II
559	II
560	II
561	II
562	II
563	II
564	II
565	II
566	II
567	II
568	II
569	II
570	II
571	II
572	II
573	II
574	II
575	II
576	II
577	II
578	II
579	ID
580	II
581	ID
582	II
583	II
584	II
585	II
586	II
587	II
588	II
589	II
590	ID
591	II
592	II
593	II
594	ID
595	II
596	II
597	II
598	ID
599	II
600	II
601	II
602	II
603	ID
604	ID
605	II
606	II
607	ID
608	II
609	ID
610	II
611	II
612	ID
613	II
614	ID
615	ID
616	ID
617	II
618	ID
619	ID
620	II
621	II
622	ID
623	ID
624	ID
625	II
626	ID
627	II
628	ID
629	II
630	ID
631	ID
632	II
633	II
634	ID
635	II
636	DD

## Sheet: Ross308
Serial number	genotype
1	II
2	II
3	ID
4	II
5	ID
6	ID
7	ID
8	II
9	II
10	II
11	II
12	II
13	ID
14	ID
15	II
16	II
17	II
18	II
19	ID
20	ID
21	ID
22	II
23	ID
24	II
25	ID
26	II
27	ID
28	II
29	II
30	II
31	II
32	II
33	ID
34	ID
35	II
36	II
37	ID
38	II
39	ID
40	ID
41	II
42	II
43	II
44	ID
45	II
46	II
47	II
48	II
49	ID
50	II
51	II
52	II
53	ID
54	ID
55	ID
56	II
57	ID
58	ID
59	II
60	II
61	II
62	II
63	II
64	II
65	II
66	II
67	DD
68	II
69	II
70	II
71	II
72	ID
73	II
74	II
75	II
76	ID
77	II
78	ID
79	II
80	DD
81	II
82	ID
83	II
84	II
85	II
86	ID
87	II
88	II
89	ID
90	II
91	II
92	ID
93	ID
94	ID
95	ID
96	II
97	II
98	ID
99	ID
100	II
101	ID
102	II
103	II
104	II
105	ID
106	II
107	ID
108	II
109	II
110	II
111	II
112	II
113	II
114	ID
115	II
116	ID
117	ID
118	ID
119	II
120	II
121	II
122	ID
123	II
124	II
125	ID
126	ID
127	II
128	ID
129	II
130	II
131	II
132	II
133	II
134	ID
135	II
136	II
137	II
138	II
139	II
140	ID
141	II
142	II
143	II
144	II
145	ID
146	ID
147	ID
148	II
149	ID
150	II
151	II
152	II
153	II
154	II
155	ID
156	ID
157	II
158	II
159	ID
160	ID
161	II
162	II
163	II
164	ID
165	II
166	II
167	ID
168	ID
169	ID
170	II
171	II
172	II
173	ID
174	ID
175	II
176	ID
177	II
178	ID
179	II
180	II
181	II
182	II
183	DD
184	II
185	II
186	II
187	II
188	II
189	II
190	II
191	II
192	II
193	II
194	II
195	ID
196	II
197	II
198	II
199	II
200	II
201	II
202	II
203	II
204	ID
205	ID
206	II
207	II
208	ID
209	ID
210	ID
211	II
212	II
213	ID
214	II
215	II
216	II
217	ID
218	II
219	ID
220	II
221	II
222	II
223	II
224	II
225	II
226	II
227	II
228	II
229	II
230	II
231	II
232	II
233	II
234	ID
235	II
236	ID
237	II
238	II

## Sheet: Cobb broiler
Serial number	genotype
1	II
2	II
3	II
4	II
5	II
6	II
7	DD
8	II
9	II
10	II
11	II
12	II
13	II
14	DD
15	DD
16	II
17	II
18	II
19	II
20	II
21	II
22	II
23	II
24	II
25	II
26	DD
27	II
28	II
29	DD
30	DD
31	DD
32	II
33	DD
34	II
35	II
36	II
37	II
38	DD
39	II
40	DD
41	II
42	II
43	II
44	II
45	II
46	II
47	II
48	II
49	II
50	II
51	II
52	II
53	II
54	DD
55	II
56	DD
57	II
58	II
59	II
60	II
61	DD
62	II
63	II
64	DD
65	DD
66	II
67	II
68	II
69	II
70	II
71	II
72	II
73	II
74	II
75	II
76	II
77	II
78	II
79	II
80	II
81	II
82	DD
83	II
84	DD
85	ID
86	II
87	II
88	II
89	II
90	II
91	II
92	II
93	II
94	II
95	II
96	DD
97	II
98	II
99	II
100	II
101	DD
102	II
103	II
104	II
105	II
106	DD
107	II
108	DD
109	II
110	II
111	II
112	DD
113	II
114	II
115	II
116	II
117	II
118	DD
119	II
120	II
121	DD
122	II
123	DD
124	II
125	II
126	II
127	DD
128	II
129	II
130	II
131	II
132	II
133	II
134	II
135	II
136	II
137	II
138	II
139	DD
140	II
141	II
142	II
143	II
144	II
145	II
146	II
147	II
148	DD
149	II
150	II
151	II
152	II
153	II
154	II
155	II
156	II
157	II
158	II
159	II
160	DD
161	II
162	II
163	II
164	II
165	II
166	II
167	II
168	II
169	II
170	II
171	II
172	II
173	II
174	II
175	II
176	II
177	II
178	II
179	DD
180	II
181	II
182	II
183	II
184	ID
185	II
186	II
187	II
188	II
189	II
190	II
191	II
192	II
193	DD

## Sheet: Hubbard broiler
Serial number	genotype
1	II
2	II
3	ID
4	II
5	II
6	II
7	II
8	II
9	II
10	II
11	ID
12	II
13	II
14	II
15	II
16	II
17	II
18	II
19	II
20	II
21	II
22	II
23	II
24	II
25	II
26	II
27	II
28	II
29	II
30	II
31	II
32	II
33	II
34	II
35	II
36	II
37	II
38	II
39	II
40	II
41	II
42	II
43	II
44	II
45	II
46	II
47	ID
48	II
49	II
50	II
51	II
52	II
53	II
54	II
55	II
56	II
57	II
58	II
59	ID
60	II
61	II
62	II
63	II
64	ID
65	II
66	II
67	II
68	II
69	II
70	II
71	II
72	II
73	II
74	II
75	II
76	II
77	II
78	ID
79	II
80	II
81	II
82	II
83	II
84	II
85	II
86	II
87	II
88	II
89	II
90	II
91	II
92	II
93	II
94	ID
95	II
96	ID
97	ID
98	II
99	ID
100	II
101	II
102	ID
103	II
104	II
105	II
106	II
107	II
108	II
109	II
110	II
111	II
112	II
113	II
114	II
115	ID
116	II
117	II
118	II
119	II
120	II
121	II
122	II
123	II
124	II
125	II
126	II
127	ID
128	II
129	II
130	II
131	II
132	II
133	II
134	II
135	II
136	II
137	II
138	II
139	II
140	II
141	II
142	II
143	II
144	II
145	II
146	II
147	II
148	II
149	II
150	II
151	II
152	II
153	ID
154	II
155	II
156	II
157	II
158	II
159	II
160	II
161	II
162	II
163	II
164	II
165	II
166	II
167	ID
168	II
169	II
170	II
171	II
172	II
173	II
174	II
175	II
176	II
177	II
178	II
179	II
180	II
181	II
182	II
183	II
184	II
185	II
186	II
187	II
188	II
189	II
190	II
191	II
192	II
193	II
194	II
195	II
196	ID
197	II
198	ID
199	II
200	II
201	II
202	II
203	II
204	II
205	II
206	II
207	II
208	II
209	II
210	II
211	II
212	II
213	II
214	II
215	II
216	II
217	II
218	II
219	II
220	II
221	II
222	II
223	ID
224	II
225	II
226	II
227	II
228	II
229	II
230	II
231	II
232	II
233	II
234	II
235	II
236	II
237	II
238	II
239	II
240	II
241	II
242	II
243	II
244	II
245	II
246	II
247	II
248	II
249	II
250	II
251	II
252	II
253	II
254	ID
255	ID
256	II
257	II
258	II
259	II
260	II
261	II
262	II
263	ID
264	II
265	II
266	II
267	II
268	II
269	II
270	II
271	II
272	II
273	II
274	II
275	II
276	ID
277	II
278	II
279	II
280	II
281	II
282	II

## Sheet: Hyline brown hen
Serial number	genotype
1	II
2	II
3	II
4	II
5	II
6	II
7	II
8	II
9	II
10	II
11	II
12	II
13	II
14	II
15	II
16	II
17	II
18	II
19	II
20	II
21	II
22	II
23	II
24	II
25	II
26	II
27	II
28	II
29	II
30	II
31	II
32	II
33	II
34	II
35	II
36	II
37	II
38	II
39	II
40	II
41	II
42	II
43	II
44	II
45	II
46	II
47	II
48	II
49	II
50	II
51	II
52	II
53	II
54	II
55	II
56	II
57	II
58	II
59	II
60	II
61	II
62	II
63	II
64	II
65	II
66	II
67	II
68	II
69	II
70	II
71	II
72	II
73	II
74	II
75	II
76	II
77	II
78	II
79	II
80	II
81	II
82	II
83	II
84	II
85	II
86	II
87	II
88	II
89	II
90	II
91	II
92	II
93	II
94	II
95	II
96	II
97	II
98	II
99	II
100	II
101	II
102	II
103	II
104	II
105	II
106	II
107	II
108	II
109	II
110	II
111	II
112	II
113	II
114	II
115	II
116	II
117	II
118	II
119	II
120	II
121	II
122	II
123	II
124	II
125	II
126	II
127	II
128	II
129	II
130	II
131	II
132	II
133	II
134	II
135	II
136	II
137	II
138	II
139	II
140	II
141	II
142	II
143	II
144	II
145	II
146	II
147	II
148	II
149	II
150	II
151	II
152	II
153	II
154	II
155	II
156	II
157	II
158	II
159	II
160	II
161	II
162	II
163	II
164	II
165	II
166	II
167	II
168	II
169	II
170	II
171	II
172	II
173	II
174	II
175	II
176	II
177	II
178	II
179	II
180	II
181	II
182	II
183	II
184	II
185	II
186	II
187	II
188	II
189	II
190	II
191	II
192	II
193	II
194	II
195	II
196	II
197	II
198	II
199	II
200	II
201	II
202	II
203	II
204	II
205	II
206	II
207	II
208	II
209	II
210	II
211	II
212	II
213	II
214	II
215	II
216	II
217	II
218	II
219	II
220	II
221	II
222	II
223	II
224	II
225	II
226	II
227	II
228	II
229	II
230	II
231	II
232	II
233	II
234	II
235	II
236	II
237	II
238	II
239	II
240	II
241	II
242	II
243	II
244	II
245	II
246	II
247	II
248	II
249	II
250	II
251	II
252	II
253	II
254	II
255	II
256	II
257	II
258	II
259	II
260	II
261	II
262	II
263	II
264	II
265	II
266	II
267	II
268	II
269	II
270	II
271	II
272	II
273	II
274	II
275	II
276	II
277	II
278	II
279	II
280	II
281	II
282	II
283	II
284	II
285	II
286	II
287	II
288	II
289	II
290	II
291	II
292	II
293	II
294	II
295	II
296	II
297	II
298	II
299	II
300	II
301	II
302	II
303	II
304	II
305	II
306	II
307	II
308	II
309	II
310	II
311	II
312	II
313	II
314	II
315	II
316	II
317	II
318	II
319	II
320	II
321	II
322	II
323	II
324	II
325	II
326	II
327	II
328	II
329	II
330	II
331	II
332	II
333	II
334	II
335	II
336	II
337	II
338	II
339	II
340	II
341	II
342	II
343	II
344	II
345	II
346	II
347	II
348	II
349	II
350	II
351	II
352	II
353	II
354	II
355	II
356	II
357	II
358	II
359	II
360	II
361	II
362	II
363	II
364	II
365	II
366	II
367	II
368	II
369	II
370	II
371	II
372	II
373	II
374	II
375	II
376	II
377	II
378	II
379	II
380	II
381	II
382	II
383	II
384	II
385	II
386	II
387	II
388	II
389	II
390	II
391	II
392	II
393	II
394	II
395	II
396	II
397	II
398	II
399	II
400	II
401	II
402	II
403	II
404	II
405	II
406	II
407	II
408	II
409	II
410	II
411	II
412	II
413	II
414	II
415	II
416	II
417	II
418	II
419	II
420	II
421	II
422	II
423	II
424	II
425	II
426	II
427	II
428	II
429	II
430	II
431	II
432	II
433	II
434	ID
435	II
436	II
437	II
438	II
439	II
440	II
441	II
442	II
443	II
444	II
445	II
446	II
447	II
448	II
449	II
450	II
451	II
452	II
453	II
454	II
455	II
456	II

## Sheet: Wuhei chicken
Serial number	genotype
1	II
2	II
3	II
4	II
5	II
6	II
7	II
8	II
9	II
10	II
11	II
12	II
13	II
14	II
15	II
16	II
17	II
18	II
19	II
20	II
21	II
22	II
23	II
24	II
25	II
26	II
27	II
28	II
29	II
30	II
31	II
32	II
33	II
34	II
35	II
36	II
37	II
38	II
39	II
40	II
41	II
42	II
43	II
44	II
45	II
46	II
47	II
48	II
49	II
50	II
51	II
52	II
53	II
54	II
55	II
56	II
57	II
58	II
59	II
60	II
61	II
62	II
63	II
64	II
65	II
66	II
67	II
68	II
69	II
70	II
71	II
72	II
73	II
74	II
75	II
76	II
77	II
78	II
79	II
80	II
81	II
82	II
83	II
84	II
85	II
86	II
87	II
88	II
89	II
90	II
91	II
92	II
93	II
94	II
95	II
96	II
97	II
98	II
99	II
100	II
101	II
102	II
103	II
104	II
105	II
106	II
107	II
108	II
109	II
110	II
111	II
112	II
113	II
114	II
115	II
116	II
117	II
118	II
119	II
120	II
121	II
122	II
123	II
124	II
125	II
126	II
127	II
128	II
129	II
130	II
131	II
132	II
133	II
134	II
135	DD
136	II
137	II
138	II
139	II
140	II
141	II
142	DD
143	II
144	II
145	II
146	II
147	II
148	II
149	II
150	II
151	II
152	II
153	II
154	II
155	II
156	II
157	II
158	II
159	II
160	II
161	II
162	II
163	II
164	II
165	II
166	II
167	II
168	II
169	II
170	II
171	II
172	II
173	II
174	II
175	II
176	II
177	II
178	II
179	II
180	II
181	II
182	II
183	II
184	II
185	II
186	II
187	II
188	II
189	II
190	II
191	II
192	II
193	II
194	II
195	II
196	II
197	II
198	II
199	II
200	II
201	II
202	II
203	II
204	II
205	II
206	II
207	II
208	II
209	II
210	II
211	II
212	II
213	II
214	II
215	II
216	II

## Sheet: Lushi chicken
Serial number	genotype
1	II
2	II
3	II
4	II
5	II
6	II
7	II
8	II
9	II
10	II
11	II
12	II
13	II
14	II
15	II
16	II
17	II
18	II
19	II
20	II
21	II
22	II
23	II
24	II
25	II
26	II
27	II
28	II
29	II
30	II
31	II
32	II
33	II
34	II
35	II
36	II
37	II
38	II
39	II
40	II
41	II
42	II
43	II
44	II
45	II
46	II
47	II
48	II
49	II
50	II
51	II
52	II
53	II
54	II
55	II
56	II
57	II
58	II
59	II
60	II
61	II
62	II
63	II
64	II
65	II
66	II
67	II
68	II
69	II
70	II
71	II
72	II
73	II
74	II
75	II
76	II
77	II
78	II
79	II
80	II
81	II
82	II
83	II
84	II
85	II
86	II
87	II
88	II
89	II
90	II
91	II
92	II
93	II
94	II
95	II
96	II
97	II
98	II
99	II
100	II
101	II
102	II
103	II
104	II
105	II
106	II
107	II
108	II
109	II
110	II
111	II
112	II
113	II
114	II
115	II
116	II
117	II
118	II
119	II
120	II
121	II
122	II
123	II
124	II
125	II
126	II
127	II
128	II
129	II
130	II
131	II
132	II
133	II
134	II
135	II
136	II
137	II
138	II
139	II
140	II
141	II
142	II
143	II
144	II
145	II
146	II
147	II
148	II
149	II
150	II
151	II
152	II
153	II
154	II
155	II
156	II
157	II
158	II
159	II
160	II
161	II
162	II
163	II
164	II
165	II
166	II
167	II
168	II
169	II
170	II
171	II
172	II
173	II
174	II
175	II
176	II
177	II
178	II
179	II
180	II
181	II
182	II
183	II
184	II
185	II
186	II
187	II
188	II
189	II
190	II
191	II
192	II
193	II
194	II
195	II
196	II
197	II
198	II
199	II
200	II
201	II
202	II

## Sheet:  Lohmann brown laying hen
Serial number	genotype
1	II
2	II
3	II
4	II
5	II
6	II
7	II
8	II
9	II
10	II
11	II
12	II
13	II
14	II
15	II
16	II
17	II
18	II
19	II
20	II
21	II
22	II
23	II
24	II
25	II
26	II
27	II
28	II
29	II
30	II
31	II
32	II
33	II
34	II
35	II
36	II
37	II
38	II
39	II
40	II
41	II
42	II
43	II
44	II
45	II
46	II
47	II
48	II
49	II
50	II
51	II
52	II
53	II
54	II
55	II
56	II
57	II
58	II
59	II
60	II

## Sheet: Xichuan chicken
Serial number	genotype		Serial number	genotype		Serial number	genotype
1	II
2	II
3	II
4	II
5	II
6	II
7	II
8	II
9	II
10	II
11	II
12	II
13	II
14	II
15	II
16	II
17	II
18	II
19	II
20	II
21	II
22	II
23	II
24	II
25	II
26	II
27	II
28	II
29	II
30	II
31	II
32	II
33	II
34	II
35	II
36	II
37	II
38	II
39	II
40	II
41	II
42	II
43	II
44	II
45	II
46	II
47	II
48	II
49	II
50	II
51	II
52	II
53	II
54	II
55	II
56	II
57	II
58	II
59	II
60	II
61	II
62	II
63	II
64	II
65	II
66	II
67	II
68	II
69	II
70	II
71	II
72	II
73	II
74	II
75	II
76	II
77	II
78	II
79	II
80	II
81	II
82	II
83	II
84	II
85	II
86	II
87	II
88	II
89	II
90	II
91	II
92	II
93	II
94	II
95	II
96	II
97	II
98	II
99	II
100	II
101	II
102	II
103	II
104	II
105	II
106	II
107	II
108	II
109	II
110	II
111	II
112	II
113	II
114	II
115	II
116	II
117	II
118	II
119	II
120	II
121	II
122	II
123	II
124	II
125	II
126	II
127	II
128	II
129	II
130	II
131	II
132	II
133	II
134	II
135	II
136	II
137	II
138	II
139	II
140	II
141	II
142	II
143	II
144	II
145	II
146	II
147	II
148	II
149	II
150	II
151	II
152	II
153	II
154	II
155	II
156	II
157	II
158	II
159	II
160	II
161	II
162	II
163	II
164	II
165	II
166	II
167	II
168	II
169	II
170	II
171	II
172	II
173	II
174	II
175	II
176	II
177	II
178	II
179	II
180	II
181	II
182	II
183	II
184	II
185	II
186	II
187	II
188	II
189	II
190	II
191	II
192	II
193	II
194	II
195	II
196	II
197	II
198	II
199	II
200	II
201	II
202	II
203	II
204	II
205	II
206	II
207	II
208	II
209	II
210	II
211	II
212	II
213	II
214	II
215	II
216	II
217	II
218	II
219	II
220	II
221	II
222	II
223	II
224	II
225	II
226	II
227	II
228	II
229	II
230	II
231	II
232	II
233	II
234	II
235	II
236	II
237	II
238	II
239	II
240	II
241	II
242	II
243	II
244	II
245	II
246	II
247	II
248	II
249	II
250	II
251	II
252	II
253	II
254	II
255	II
256	II
257	II
258	II
259	II
260	II

[truncated: 7 more sheets: Changshun chicken, Henan gamecock, 817 broiler, Gushi chicken, Recessive white chicken, Guifei, Yunyang]
